# Supplementary material for: A Comparative Study of the Gut Microbiota Associated With Immunoglobulin a Nephropathy and Membranous Nephropathy
Source: Front Cell Infect Microbiol. 2020 Oct 20;10:557368. doi: 10.3389/fcimb.2020.557368 (PMC7606180; doi:10.3389/fcimb.2020.557368)
Supplement: Supplementary file 1 [file Table_1.XLSX]

## Sheet: Sheet1
Supplemental Table 1. Clinical information of all enrolled individuals
Sample	Group	Gender	Age(year)	Height(cm)	Weight(kg)	BMI(kg/m2)	Hypertension(Y or N)	SBP(mmHg)	DBP(mmHg)	WBC(109/L)	Hb(g/L)	PLT(109/L)	TP(g/L)	ALB(g/L)	S-Cre(umol/L)	eGFR(mL/min/1.73m2)	Hematuria(Y or N)	Nephrotic syndrome(Y or N)	Proteinuria(mg/24h)	Anti-PLA2R antibody positivity(Y or N)	Oxford classificattion of IgAN	Glomerular lesion of MN
AF001	IgAN	M	54	175	80	26.1224	N	136	90	8.52	161	206	73.4	34.8	152	44	Y	N	1530	N	M0E0S0T1C1
AF002	IgAN	M	49	170	68	23.5294	N	120	73	11.77	153	226	67.8	38.4	94	84.86	Y	N	1155	N	M1E0S1T0C0
AF003	IgAN	M	23	175	78	25.4694	Y	160	70	5.41	146	229	68	44.7	91	101	Y	N	735	N	M1E0S1T0C0
AF004	IgAN	M	24	172	58	19.6052	Y	177	117	8.85	175	265	76.6	46.5	174	46.3	Y	N	1260	N	M0E0S1T0C0
AF005	IgAN	M	27	164	65	24.1672	N	133	80	7.79	134	274	82.3	58.1	122	65.7	Y	N	1015	N	M1E1S1T1C0
AF006	IgAN	M	27	180	99	30.5556	N	127	83	5.84	146	278	79.2	48.8	123	65	Y	N	817	N	M0E0S0T0C0
AF007	IgAN	M	28	180	76	23.4568	Y	143	87	9.26	170	242	69.9	39.4	135	58	Y	N	4056	N	M1E0S1T1C1
AF008	IgAN	M	28	177	81	25.8546	N	119	85	6.07	153	278	79.4	46.8	96	85.99	Y	N	295	N	M0E0S0T0C1
AF009	IgAN	M	29	175	73	23.8367	Y	149	89	5.87	173	246	80.4	50.1	115	73.67	Y	N	209	N	M0E1S0T0C0
AF010	IgAN	M	30	181	62	18.9249	N	121	79	11.1	149	242	76.3	46.2	101	85	Y	N	480	N	M0E0S1T0C0
AF011	IgAN	M	32	187	81	23.1634	Y	142	93	8.34	164	211	74.3	44.1	195	36.9	Y	N	1022	N	M1E0S1T1C0
AF012	IgAN	M	32	174	78	25.763	N	121	95	6.34	158	237	58.5	40	118	65	Y	N	1350	N	M1E0S1T1C0
AF013	IgAN	M	33	178	77.5	24.4603	Y	146	84	7.21	142	338	66	41.3	145	54.1	Y	N	1672	N	M1E0S1T1C0
AF014	IgAN	M	35	174	66	21.7994	N	119	72	6.36	170	135	63.3	42.3	104	64.2	Y	N	550	N	M0E0S1T0C0
AF015	IgAN	M	38	168	59	20.9042	N	110	70	6.12	147	248	64.5	44.6	95	77.2	Y	N	710	N	M1E0S1T0C0
AF016	IgAN	M	38	182	89	26.8687	Y	160	120	7.28	160	240	78.4	44.8	117	67	Y	N	120	N	M0E0S1T0C1
AF017	IgAN	M	45	169	57	19.9573	N	120	70	7.81	128	171	68.5	43.3	109	70.2	Y	N	1740	N	M0E0S1T0C1
AF018	IgAN	M	47	170	72	24.9135	N	107	57	6.19	153	152	68.6	40.5	74	104.5	Y	N	376	N	M0E0S0T0C0
AF019	IgAN	M	49	168	81	28.699	N	125	85	5.62	153	226	74.8	46.1	81	98.51	Y	N	1240	N	M0E0S0T0C0
AF020	IgAN	M	52	170	64	22.1453	N	126	74	5.43	118	123	53.2	28.3	146	53.45	Y	Y	2160	N	M1E0S1T1C0
AF021	IgAN	F	21	162	64	24.3865	Y	156	96	5.7	148	239	67.5	45.3	93	75.9	Y	N	1479	N	M0E0S1T0C0
AF022	IgAN	F	22	164	74	27.5134	N	110	68	7.22	138	274	71.1	40.7	75	89.09	Y	N	1345	N	M1E0S1T0C0
AF023	IgAN	F	23	161	57	21.9899	N	131	90	6.93	73	770	76.1	37.9	89	72.45	Y	N	172	N	M0E0S0T0C0
AF024	IgAN	F	24	162	50	19.052	N	135	90	6.56	142	304	58.8	35.1	160	36.51	Y	N	2019	N	M1E0S1T2C0
AF025	IgAN	F	24	157	56	22.719	N	129	78	4.04	125	259	70.3	41.6	69	96.4	Y	N	280	N	M1E1S1T0C0
AF026	IgAN	F	24	159	48.5	19.1844	N	116	69	5.58	116	174	68.3	45.8	77	84.92	Y	N	419	N	M0E0S0T0C0
AF027	IgAN	F	24	165	54	19.8347	N	112	78	6.45	126	175	70	47.3	85	82.8	Y	N	426	N	M1E0S1T0C0
AF028	IgAN	F	24	170	56	19.3772	N	111	67	5.1	114	279	62.2	39.3	55	125.2	Y	N	408	N	M1E0S1T0C0
AF029	IgAN	F	28	160	51	19.9219	N	98	58	5.72	117	197	76.1	46.4	58	127	Y	N	205	N	M1E0S0T0C0
AF030	IgAN	F	29	170	80	27.6817	N	115	93	9.48	150	323	73	41.7	99	66.5	Y	N	705	N	M1E0S1T0C0
AF031	IgAN	F	29	165	75	27.5482	Y	144	109	8.79	131	308	69.7	42.6	86	80	Y	N	1380	N	M0E0S1T0C0
AF032	IgAN	F	29	153	36	15.3787	N	103	65	7.03	130	210	76.6	47.4	87	70.97	Y	N	90	N	M0E0S1T0C0
AF033	IgAN	F	33	155	47	19.563	N	85	47	5.09	130	227	72	44.2	92	64.82	Y	N	140	N	M0E0S1T0C1
AF034	IgAN	F	33	165	53	19.4674	N	106	61	6.04	95	174	67.4	38	74	74.6	Y	N	1056	N	M1E0S1T0C0
AF035	IgAN	F	34	163	58	21.83	N	117	68	4.39	104	281	64.3	42.3	88	60.61	Y	N	1260	N	M0E0S1T0C0
AF036	IgAN	F	38	158	65	26.0375	Y	144	91	6.26	125	341	62.4	36.1	88	59.97	Y	N	2744	N	M1E0S1T1C0
AF037	IgAN	F	39	160	56	21.875	Y	140	87	5.72	112	159	62.5	34.5	83	54.65	Y	N	1463	N	M1E0S1T0C0
AF038	IgAN	F	41	160	62	24.2187	N	106	67	6.55	146	319	65.2	39	83	69.85	Y	N	640	N	M1E0S1T0C0
AF039	IgAN	F	41	160	57	22.2656	N	123	69	6.14	121	231	70.4	42.7	78	81.6	Y	N	102	N	M0E0S0T0C0
AF040	IgAN	F	42	160	50	19.5312	N	131	72	6.77	127	178	55.8	30.3	168	30.3	Y	Y	5600	N	M1E0S1T2C0
AF041	IgAN	F	44	157	53	21.5019	N	128	79	8.08	145	283	71.1	42.9	72	88	Y	N	574	N	M0E0S1T0C1
AF042	IgAN	F	45	165	60	22.0386	N	113	75	3.1	84	222	70.5	45.4	83	73.6	Y	N	98	N	M0E0S1T0C0
AF043	IgAN	F	59	158	55	22.0317	N	118	59	4.77	128	232	66.4	38.8	98	42.8	Y	N	936	N	M1E0S1T0C0
AF044	IgAN	F	65	165	67	24.6097	N	114	61	6.6	137	231	62.6	37.8	63	84	Y	N	512	N	M0E0S1T0C0
BF001	MN	M	18	171	60	20.5191	Y	144	91	7.43	159	359	47.8	20.6	73	127	Y	Y	2270	Y		Ⅱ
BF002	MN	M	23	168	64	22.6757	N	110	65	4.8	167	269	72	45	107	78.97	Y	Y	890	N		Ⅱ
BF003	MN	M	24	172	82	27.7177	N	128	90	6.4	153	345	50.5	29.6	69	129.89	N	Y	4720	Y		Ⅱ
BF004	MN	M	24	170	70	24.2215	N	118	69	7.47	140	259	43.9	21.9	87	99.4	Y	Y	2310	Y		Ⅱ
BF005	MN	M	29	183	76	22.694	N	120	76	8.66	130	322	38.6	23	78	95	Y	Y	4350	Y		Ⅱ
BF006	MN	M	30	168	70	24.8016	N	126	80	9.07	173	362	69.9	45.8	83	100.31	Y	Y	1130	N		Ⅱ
BF007	MN	M	31	175	79	25.7959	N	128	80	5.77	142	220	40	20.8	145	63.8	Y	Y	16000	Y		Ⅱ
BF008	MN	M	34	168	64	22.6757	N	130	65	6.99	174	312	41.3	20.4	78	105.05	Y	Y	5180	Y		Ⅱ
BF009	MN	M	34	178	72	22.7244	Y	158	112	6.23	123	227	41.9	24.7	126	58	Y	Y	7280	Y		Ⅲ
BF010	MN	M	34	172	68	22.9854	N	129	83	5.36	196	280	50.1	21.4	82	99.16	Y	Y	8950	Y		Ⅱ
BF011	MN	M	35	168	73	25.8645	Y	155	92	7.63	147	368	45.5	24.1	97	86	Y	Y	9900	Y		Ⅱ
BF012	MN	M	39	162	71	27.0538	Y	143	98	7.55	147	218	42.9	20.4	66	124	Y	Y	5400	Y		Ⅱ
BF013	MN	M	40	175	90	29.3878	N	135	83	6.4	148	297	68.8	38.6	58	134	N	Y	3360	N		Ⅱ
BF014	MN	M	40	178	88	27.7743	N	122	78	8.04	165	278	45	18.8	85	92.05	Y	Y	8640	Y		Ⅱ
BF015	MN	M	41	160	60	23.4375	N	110	65	8.11	166	191	62	36.6	64	124.8	Y	N	1220	N		Ⅱ
BF016	MN	M	42	172	62	20.9573	N	115	70	8.55	136	228	49	24.9	83	93.7	Y	Y	8384	Y		Ⅱ
BF017	MN	M	47	172	72	24.3375	N	118	67	8.46	153	263	56.5	27.2	99	90.4	Y	Y	4350	Y		Ⅱ
BF018	MN	M	47	170	85	29.4118	Y	141	81	7.22	125	190	47.1	25.6	79	96.93	Y	Y	6120	Y		Ⅱ
BF019	MN	M	51	175	70	22.8571	N	133	81	6.58	155	170	50.6	25.7	114	62.45	Y	Y	6617	Y		Ⅱ
BF020	MN	M	57	167	71	25.4581	N	130	80	5.51	131	206	49	22.4	90	70	N	Y	3860	Y		Ⅱ
BF021	MN	M	59	180	80	24.6914	N	122	84	5.38	172	182	48.2	23.6	97	73	Y	Y	8250	Y		Ⅱ
BF022	MN	M	62	169	64	22.4082	Y	144	79	5.67	143	230	50.9	23.4	86	100	Y	Y	2940	Y		Ⅱ
BF023	MN	M	65	170	64	22.1453	N	135	77	6.86	139	135	60.8	33.8	97	70.2	Y	N	1620	Y		Ⅰ
BF024	MN	M	65	168	61	21.6128	N	102	60	7.01	105	302	45.9	24.4	93	66.8	N	Y	3040	N		Ⅱ
BF025	MN	M	65	175	75	24.4898	Y	142	82	5.21	150	216	53.7	28.8	61	132.3	N	Y	5840	Y		Ⅱ
BF026	MN	M	69	165	54	19.8347	Y	154	74	7.02	138	268	44.7	18.7	76	98	Y	Y	7540	Y		Ⅱ
BF027	MN	F	22	170	60	20.7612	N	107	69	7.36	93	276	58.1	36	77	86	N	Y	3385	Y		Ⅲ
BF028	MN	F	25	162	55	20.9572	N	117	74	8.9	156	324	44.5	20.1	69	95.58	Y	Y	5115	Y		Ⅱ
BF029	MN	F	29	167	58	20.7967	N	106	61	4.19	130	170	52.5	30.7	71	99.5	Y	N	1800	N		Ⅱ
BF030	MN	F	33	155	45	18.7305	N	90	61	3.79	111	107	41.3	22.6	65	90	N	Y	4735	N		Ⅱ
BF031	MN	F	47	140	56	28.5714	Y	169	92	6.9	164	312	58.2	25.2	87	91	Y	Y	2650	N		Ⅰ
BF032	MN	F	48	165	76	27.9155	N	107	61	5.55	153	215	60.2	34.5	58	102.3	N	N	683	N		Ⅱ
BF033	MN	F	48	165	77	28.2828	Y	152	95	4.6	112	254	51.1	30.3	59	76	Y	N	1768	N		Ⅱ
BF034	MN	F	50	152	42	18.1787	N	91	70	6.45	125	127	48.2	22.4	43	145	Y	Y	3225	Y		Ⅱ
BF035	MN	F	51	168	62	21.9671	Y	142	78	5.71	148	277	48.1	21.5	66	93.1	Y	Y	3120	Y		Ⅱ
BF036	MN	F	51	155	45	18.7305	N	111	64	5.16	126	251	58.7	21.5	70	81.34	Y	Y	1960	Y		Ⅱ
BF037	MN	F	52	158	60	24.0346	Y	144	64	5.5	136	182	61	32.2	42	146.1	Y	N	1140	N		Ⅱ
BF038	MN	F	53	153	60	25.6312	N	124	72	6.7	136	258	56.8	32.6	86	66	Y	N	2124	Y		Ⅱ
BF039	MN	F	55	155	68	28.3039	N	95	49	4.28	133	299	49	26.8	56	139	Y	Y	9600	Y		Ⅲ
BF040	MN	F	56	143	39	19.0718	N	132	83	7.72	130	254	53.8	29.4	67	83.9	N	Y	1442	Y		Ⅱ
CF001	HC	M	24	178	70	22.0932	N	116	75	3.76	153	168	74.1	45.6	102	82.7	N	N
CF002	HC	M	23	180	75	23.1481	N	118	78	6.78	167	247	75.5	48.4	96	89.5	N	N
CF004	HC	F	30	158	53	21.2306	N	98	66	5.98	138	332	71.4	49.7	70	90.6	N	N
CF005	HC	M	31	172	74	25.0135	N	110	72	6.5	150	219	76	49.5	115	68.9	N	N
CF007	HC	F	28	158	55	22.0317	N	100	60	4.02	120	206	76	48.2	79	80	N	N
CF008	HC	M	30	174	73	24.1115	N	108	68	5.16	152	220	74.4	51.2	71	120.1	N	N
CF009	HC	F	34	159	50	19.7777	N	115	75	5.07	153	195	75.4	49.9	95	62.1	N	N
CF010	HC	F	37	165	55	20.202	N	90	60	7.43	138	275	77.9	46.1	53	119.68	N	N
CF011	HC	M	38	172	70	23.6614	N	110	65	4.4	155	243	67.7	44.8	102	75.4	N	N
CF013	HC	F	28	160	48	18.75	N	115	75	7.23	140	296	73.8	48.5	76	84.2	N	N
CF014	HC	M	25	175	62	20.2449	N	120	80	5.59	182	224	80.4	53	107	78.3	N	N
CF020	HC	F	55	166	59	21.4109	N	122	74	4.45	139	88	77.2	53.1	99	53.7	N	N
CF021	HC	F	50	156	54	22.1893	N	119	75	5.3	140	258	79.7	49.2	61	96.1	N	N
CF022	HC	M	49	167	65	23.3067	N	122	78	3.34	147	272	76.2	47.7	64	122	N	N
CF024	HC	M	50	172	78	26.3656	N	110	80	4.4	158	161	76.9	53.8	90.5	82.4	N	N
CF025	HC	F	50	165	73	26.8136	N	110	70	5.6	141	117	78	48	54.9	107.9	N	N
CF026	HC	F	24	159	50	19.7777	N	92	58	5.5	132	110	69.5	45.6	78	83.7	N	N
CF027	HC	F	22	163	54	20.3244	N	102	65	5.3	130	108	68.3	45.3	76	87.7	N	N
CF029	HC	F	24	168	60	21.2585	N	103	70	6.71	129	242	73.8	46	80	81.3	N	N
CF032	HC	F	44	155	65	27.0552	N	128	90	4.32	154	223	72.7	49.2	91	62.2	N	N
CF033	HC	F	48	156	60	24.6548	N	96	58	5.4	109	206	78.9	42.8	79	71.9	N	N
CF035	HC	F	41	162	62	23.6244	N	110	58	5.2	139	223	73.6	45.5	91	62.5	N	N
CF036	HC	M	37	170	75	25.9516	N	125	84	4.26	169	180	84.3	57.5	104	73.69	N	N
CF037	HC	M	36	170	65	22.4913	N	116	70	6.26	154	226	72.5	46.7	114	67.02	N	N
CF042	HC	F	25	162	52	19.8141	N	118	70	6.16	123	281	72.8	47.7	83	77.23	N	N
CF045	HC	F	55	160	65	25.3906	N	120	78	6.89	138	227	70.5	45.3	67	84.26	N	N
CF047	HC	M	36	175	75	24.4898	N	117	72	5.54	173	244	73.5	50.2	95	82.71	N	N
CF048	HC	M	56	170	70	24.2215	N	126	84	8.86	156	215	66.82	41.64	79	93.55	N	N
CF051	HC	M	63	165	63	23.1405	N	118	76	6.64	168	154	72.44	46.61	82	87.49	N	N
CF052	HC	M	65	173	62	20.7157	N	116	69	5.57	149	209	73.2	49.64	61	122.31	N	N
Abbreviations: BMI,body mass index;SBP,systolic blood pressure;DBP, diastolic blood pressure;WBC, white blood cell count; Hb, hemoglobin; Plt, platelet count; TP, total protein; ALB, albumin; S-Cre, serum creatinine; eGFR, glomerular filtration rate;PLA2R, M-type phospholipase A2 receptor
