# Supplementary material for: A Comparative Study of the Gut Microbiota Associated With Immunoglobulin a Nephropathy and Membranous Nephropathy
Source: Front Cell Infect Microbiol. 2020 Oct 20;10:557368. doi: 10.3389/fcimb.2020.557368 (PMC7606180; doi:10.3389/fcimb.2020.557368)
Supplement: Supplementary file 2 [file Table_2.XLSX]

## Sheet: Sheet1
Supplemental Table 2. Faecal microbial diversity index of all enrolled individuals
Sample	Group	label	ace	chao	shannon	simpson	coverage
AF001	IgAN	0.97	294.177	285.69	3.80178	0.040376	0.998831
AF002	IgAN	0.97	276.393	279.13	3.37667	0.081943	0.998787
AF003	IgAN	0.97	162.596	162.25	2.74604	0.172772	0.999332
AF004	IgAN	0.97	319.394	328.652	4.06697	0.036168	0.998815
AF005	IgAN	0.97	269.416	282.316	3.34104	0.080778	0.998589
AF006	IgAN	0.97	102.915	119	2.01159	0.260542	0.999468
AF007	IgAN	0.97	202.46	199	2.91979	0.116839	0.999163
AF008	IgAN	0.97	165.479	174.091	2.80469	0.09957	0.999191
AF009	IgAN	0.97	262.956	270.273	3.23216	0.072849	0.998971
AF010	IgAN	0.97	280.689	287.682	2.71697	0.170844	0.999097
AF011	IgAN	0.97	235.087	235.4	3.54	0.064047	0.999228
AF012	IgAN	0.97	265.68	266.042	3.2953	0.075194	0.998136
AF013	IgAN	0.97	240.098	260.231	3.29205	0.067635	0.999344
AF014	IgAN	0.97	168.25	169	3.02162	0.113288	0.999464
AF015	IgAN	0.97	213.398	188.429	2.79521	0.113749	0.998849
AF016	IgAN	0.97	242.989	243.8	3.26195	0.087808	0.999072
AF017	IgAN	0.97	349.47	351.387	4.06926	0.034231	0.998503
AF018	IgAN	0.97	237.567	227.731	3.28771	0.070119	0.998776
AF019	IgAN	0.97	289.591	272.895	3.39827	0.0579	0.99874
AF020	IgAN	0.97	209.652	224.333	3.23989	0.083337	0.999046
AF021	IgAN	0.97	288.595	305.353	3.52435	0.065423	0.998619
AF022	IgAN	0.97	280.601	272.5	3.60566	0.04473	0.997859
AF023	IgAN	0.97	346.179	361.955	3.41793	0.095765	0.999077
AF024	IgAN	0.97	178.617	176.812	2.18227	0.338293	0.999486
AF025	IgAN	0.97	179.236	175.176	2.75143	0.127193	0.999289
AF026	IgAN	0.97	269.708	282.875	3.06232	0.07983	0.999165
AF027	IgAN	0.97	225.201	228.176	3.44989	0.067947	0.999043
AF028	IgAN	0.97	197.355	219.5	2.59372	0.170014	0.998775
AF029	IgAN	0.97	288.842	312.875	3.70274	0.053645	0.998752
AF030	IgAN	0.97	172.632	170.214	3.16939	0.105198	0.999508
AF031	IgAN	0.97	185.633	191.091	3.45478	0.051691	0.999348
AF032	IgAN	0.97	182.95	178.375	3.11281	0.086105	0.999288
AF033	IgAN	0.97	136.422	131.4	2.62435	0.13321	0.999487
AF034	IgAN	0.97	198.876	215.545	2.51492	0.180728	0.999192
AF035	IgAN	0.97	189.915	190.375	2.82408	0.131723	0.999366
AF036	IgAN	0.97	231.668	230.357	2.83206	0.091305	0.999655
AF037	IgAN	0.97	127.644	120.909	3.28155	0.061344	0.999441
AF038	IgAN	0.97	149.106	144.5	2.86451	0.090747	0.999529
AF039	IgAN	0.97	179.03	173.429	3.30211	0.061822	0.999408
AF040	IgAN	0.97	286.984	284.042	3.03893	0.163643	0.998479
AF041	IgAN	0.97	265.88	284.5	3.82192	0.034745	0.998797
AF042	IgAN	0.97	137.049	136.111	2.9028	0.112439	0.999592
AF043	IgAN	0.97	115.308	104.429	2.28338	0.163236	0.999677
AF044	IgAN	0.97	178.424	191.545	2.49404	0.222177	0.999378
BF001	MN	0.97	276.777	283.75	3.40246	0.083727	0.998988
BF002	MN	0.97	281.952	284.8	3.72869	0.045703	0.998842
BF003	MN	0.97	184.644	182	2.71402	0.099277	0.999517
BF004	MN	0.97	114.45	117.125	2.89409	0.08615	0.999603
BF005	MN	0.97	199.3	199.2	3.00237	0.12277	0.999289
BF006	MN	0.97	212.306	202.292	3.10559	0.069057	0.998927
BF007	MN	0.97	281.632	232.565	2.5444	0.131086	0.998971
BF008	MN	0.97	265.734	273.158	3.04724	0.1307	0.99891
BF009	MN	0.97	146.109	140.615	2.94028	0.1059	0.999502
BF010	MN	0.97	203.197	205	2.88911	0.145735	0.999144
BF011	MN	0.97	260.983	257.778	2.91115	0.108388	0.999515
BF012	MN	0.97	208.9	222.75	3.40834	0.08359	0.998995
BF013	MN	0.97	254.74	278.571	3.03723	0.127086	0.998766
BF014	MN	0.97	256.954	267	3.59035	0.074647	0.999055
BF015	MN	0.97	200.641	224	2.62324	0.121817	0.998861
BF016	MN	0.97	250.635	254.4	2.82712	0.166183	0.999228
BF017	MN	0.97	241.079	239.955	3.38378	0.06214	0.99895
BF018	MN	0.97	292.852	294.217	3.74634	0.047919	0.999151
BF019	MN	0.97	176.035	187.5	2.97908	0.095903	0.999345
BF020	MN	0.97	191.179	163.789	2.43722	0.154548	0.999482
BF021	MN	0.97	273.367	266.724	3.63336	0.04822	0.999282
BF022	MN	0.97	219.588	208.957	2.87247	0.109577	0.999209
BF023	MN	0.97	251.87	264.375	0.592804	0.83142	0.998049
BF024	MN	0.97	209.11	209	3.21888	0.076614	0.999356
BF025	MN	0.97	162.851	166	2.66411	0.169103	0.999453
BF026	MN	0.97	196.574	204.3	3.35378	0.060948	0.999367
BF027	MN	0.97	191.207	194.833	3.13211	0.078907	0.999561
BF028	MN	0.97	148.44	145	2.97911	0.086531	0.998914
BF029	MN	0.97	262.115	265.053	2.91977	0.156827	0.999094
BF030	MN	0.97	198.612	203	3.30917	0.077781	0.999293
BF031	MN	0.97	134.887	129	2.7596	0.123834	0.999275
BF032	MN	0.97	177.421	189.1	2.25915	0.29088	0.999487
BF033	MN	0.97	138.515	134.059	2.14273	0.302063	0.99931
BF034	MN	0.97	325.808	330.6	3.74719	0.060046	0.998833
BF035	MN	0.97	193.602	149.154	2.26482	0.188092	0.9993
BF036	MN	0.97	251.706	276	3.19335	0.079549	0.998627
BF037	MN	0.97	285.685	289.5	3.81597	0.043035	0.998677
BF038	MN	0.97	167.469	145	3.2494	0.070779	0.999375
BF039	MN	0.97	205.37	179.364	3.39069	0.060537	0.999203
BF040	MN	0.97	316.495	328	3.96694	0.034769	0.998744
CF001	HC	0.97	138.982	140.545	2.54388	0.127488	0.999501
CF002	HC	0.97	275.058	265.964	3.29646	0.078804	0.998842
CF004	HC	0.97	313.69	315.875	4.00889	0.040261	0.998682
CF005	HC	0.97	262.307	264.167	2.89314	0.116176	0.998983
CF007	HC	0.97	242.709	262.75	3.70781	0.046756	0.998896
CF008	HC	0.97	216.344	220.375	3.07972	0.103764	0.999136
CF009	HC	0.97	164.588	159.667	3.03557	0.090776	0.999511
CF010	HC	0.97	170.373	146.071	3.11548	0.090528	0.999367
CF011	HC	0.97	311.235	320.167	4.00958	0.04311	0.999103
CF013	HC	0.97	175.887	175.25	2.98107	0.101646	0.999283
CF014	HC	0.97	366.495	363.026	3.1447	0.084188	0.999726
CF020	HC	0.97	143.987	142.5	3.30239	0.06722	0.999491
CF021	HC	0.97	228.842	239.769	3.55693	0.061558	0.999016
CF022	HC	0.97	244.226	263.571	3.09409	0.107731	0.999074
CF024	HC	0.97	124.923	124.333	2.30295	0.207551	0.999608
CF025	HC	0.97	264.923	279.05	2.7216	0.157498	0.99866
CF026	HC	0.97	189.146	192.077	3.34352	0.070643	0.99923
CF027	HC	0.97	278.163	280.44	3.0111	0.127024	0.998827
CF029	HC	0.97	256.435	257.118	3.85366	0.04974	0.999448
CF032	HC	0.97	166.782	177.1	2.61081	0.173351	0.999211
CF033	HC	0.97	144.671	134.312	2.22869	0.233391	0.999335
CF035	HC	0.97	227.025	244.5	3.63593	0.049896	0.99931
CF036	HC	0.97	169.736	174.071	2.258	0.205968	0.998982
CF037	HC	0.97	238.115	236.882	3.89516	0.03939	0.999317
CF042	HC	0.97	318.799	318.966	3.36611	0.092659	0.998044
CF045	HC	0.97	149.821	145.688	3.09326	0.077855	0.999297
CF047	HC	0.97	195.455	200.769	3.02957	0.082346	0.99902
CF048	HC	0.97	130.011	135	2.03223	0.298219	0.999444
CF051	HC	0.97	176.206	174.176	2.48148	0.150282	0.999112
CF052	HC	0.97	235.368	224.12	3.53808	0.05231	0.99924
