# Supplementary material for: A Comparative Study of the Gut Microbiota Associated With Immunoglobulin a Nephropathy and Membranous Nephropathy
Source: Front Cell Infect Microbiol. 2020 Oct 20;10:557368. doi: 10.3389/fcimb.2020.557368 (PMC7606180; doi:10.3389/fcimb.2020.557368)
Supplement: Supplementary file 3 [file Table_3.XLSX]

## Sheet: Sheet1
Supplemental Table 3 α-Diversity among IgAN, MN and HC
Estimators	IgAN-mean	IgAN-SD	MN-mean	MN-SD	HC-mean	HC-SD	P value(IgAN-HC)	P value(MN-HC)	P value(IgAN-MN)	P value(IgAN-MN-HC)
ace	222.275	9.32916	220.27	8.27978	217.343	11.6392	0.550759	0.591451	0.911339	0.805592
chao	225.213	9.79559	219.697	8.98196	219.277	12.0787	0.618496	0.744146	0.743741	0.855454
shannon	3.11434	0.070645	3.01694	0.093508	3.10573	0.098927	1	0.607872	0.583606	0.820307
simpson	0.105294	0.009392	0.125296	0.02031	0.107604	0.011594	0.925918	0.736821	0.633531	0.881432
IgAN, immunoglobulin A nephropathy; MN, membranous nephropathy; HC, healthy controls.
