# Supplementary material for: A Comparative Study of the Gut Microbiota Associated With Immunoglobulin a Nephropathy and Membranous Nephropathy
Source: Front Cell Infect Microbiol. 2020 Oct 20;10:557368. doi: 10.3389/fcimb.2020.557368 (PMC7606180; doi:10.3389/fcimb.2020.557368)
Supplement: Supplementary file 4 [file Table_4.XLSX]

## Sheet: Sheet1
Supplemental Table 4 Different degree of phylum level among IgAN, MN and HC
Phylum	IgAN(mean)	IgAN(se)	MN(mean)	MN(se)	HC(mean)	HC(se)	P value(IgAN-HC)	Q value(IgAN-HC)	Enrich(IgAN-HC)	P value(MN-HC)	Q value(MN-HC)	Enrich(MN-HC)	P value(IgAN-MN)	Q value(gAN-MN)	Enrich(gAN-MN)
Firmicutes	0.475089	0.0243337	0.472216	0.0282175	0.507389	0.029848	0.479995	0.523631	HC	0.411905	0.59532	HC	0.855095	0.939644	IgAN
Bacteroidetes	0.415802	0.0308437	0.406675	0.0290059	0.444963	0.0290679	0.459763	0.523631	HC	0.40519	0.59532	HC	0.92548	0.939644	IgAN
Proteobacteria	0.0837509	0.0155618	0.0986125	0.0260221	0.0341357	0.00674222	0.0102034	0.0408137	IgAN	0.0114249	0.125673	MN	0.939644	0.939644	MN
Actinobacteria	0.0151583	0.00395759	0.0133278	0.00430873	0.00595207	0.00133616	0.114533	0.274879	IgAN	0.719099	0.771479	MN	0.278103	0.676443	IgAN
Verrucomicrobia	0.00678311	0.00406542	0.00421568	0.00263555	0.0028997	0.00122831	0.138389	0.276778	IgAN	0.43296	0.59532	MN	0.375067	0.676443	IgAN
Fusobacteria	0.00255625	0.00219285	0.0040834	0.00216614	0.00294063	0.00148004	0.0429194	0.128758	HC	0.611783	0.747735	MN	0.127734	0.676443	MN
Tenericutes	0.000334591	0.000153012	0.000509575	0.000253754	0.00132647	0.000663114	0.245419	0.420719	HC	0.136044	0.374122	HC	0.614225	0.818967	MN
Candidate_division_TM7	0.000263841	6.22239e-05	0.0002529	9.61441e-05	0.000102867	2.83456e-05	0.00746158	0.0408137	IgAN	0.116402	0.374122	MN	0.250747	0.676443	IgAN
Synergistetes	0.000130273	0.000105603	8.28e-05	6.38032e-05	0.0001786	8.88314e-05	0.00872701	0.0408137	HC	0.0281927	0.15506	HC	0.578629	0.818967	IgAN
Bacteria_unclassified	8.81818e-05	5.84623e-05	1.37e-05	6.3661e-06	2.26333e-05	1.2281e-05	0.405267	0.523631	IgAN	0.337467	0.59532	HC	0.074472	0.676443	MN
Cyanobacteria	3.84318e-05	1.66004e-05	1.025e-05	3.62501e-06	8.90333e-05	5.89832e-05	0.662488	0.662488	HC	0.771479	0.771479	HC	0.394592	0.676443	IgAN
Lentisphaerae	4.68182e-06	4.68182e-06	0	0	0	0	0.424755	0.523631	IgAN				0.352565	0.676443	IgAN
