# Supplementary material for: A Comparative Study of the Gut Microbiota Associated With Immunoglobulin a Nephropathy and Membranous Nephropathy
Source: Front Cell Infect Microbiol. 2020 Oct 20;10:557368. doi: 10.3389/fcimb.2020.557368 (PMC7606180; doi:10.3389/fcimb.2020.557368)
Supplement: Supplementary file 5 [file Table_5.XLSX]

## Sheet: Sheet1
Supplemental Table 5 Different degree of genera level among IgAN, MN and HC
Genera	IgAN(mean)	IgAN(se)	MN(mean)	MN(se)	HC(mean)	HC(se)	P value(IgAN-HC)	Q value(IgAN-HC)	Enrich(IgAN-HC)	P value(MN-HC)	Q value(MN-HC)	Enrich(MN-HC)	P value(IgAN-MN)	Q value(IgAN-MN)	Enrich(IgAN-MN)
Escherichia-Shigella	0.0567065	0.0150498	0.0623939	0.0245541	0.0103796	0.00302407	0.0280594	0.305862	IgAN	0.00434844	0.185754	MN	0.577494	0.797058	MN
Lachnospira	0.0127493	0.00314593	0.0063775	0.00152011	0.0183663	0.00483553	0.321747	0.693171	HC	0.00826943	0.185754	HC	0.0624626	0.338346	IgAN
Clostridium_sensu_stricto_1	0.00121211	0.000522242	0.00287885	0.00185726	0.0101835	0.00464933	0.00691931	0.305862	HC	0.00944513	0.185754	HC	0.773791	0.907717	MN
Streptococcus	0.00169875	0.000773746	0.0100758	0.00821701	0.0011504	0.000553315	0.366634	0.71923	IgAN	0.0133429	0.196808	MN	0.000758	0.0231304	MN
Veillonella	0.002561	0.00109994	0.00280832	0.000849494	0.00420307	0.00342441	0.447465	0.837193	HC	0.0205202	0.242138	HC	0.00774228	0.157426	MN
Enterobacteriaceae_unclassified	0.000597273	0.000259603	0.0018591	0.00094839	0.00100063	0.000716738	0.599763	0.932445	HC	0.0310673	0.301773	MN	0.0831584	0.338346	MN
Lachnospiraceae_unclassified	0.00390827	0.000769868	0.00428515	0.000903123	0.0072609	0.00142968	0.0316409	0.305862	HC	0.0366888	0.301773	HC	0.315404	0.663437	MN
Peptostreptococcaceae_incertae_sedis	0.00244811	0.000572983	0.00615177	0.00375507	0.00289283	0.000613786	0.259107	0.626175	HC	0.0448269	0.301773	MN	0.221425	0.643188	MN
Klebsiella	0.00327939	0.0011376	0.0091512	0.00448085	0.0025279	0.000918574	0.835043	0.932445	IgAN	0.0558212	0.301773	MN	0.0301106	0.306124	MN
Subdoligranulum	0.0322711	0.00612623	0.021878	0.00482235	0.0293007	0.00493824	0.635905	0.932445	IgAN	0.0657572	0.301773	HC	0.0912718	0.347974	IgAN
Parasutterella	0.0106188	0.00301173	0.0056574	0.00155231	0.0107691	0.00459481	0.114624	0.492256	HC	0.0663213	0.301773	HC	0.839516	0.914473	IgAN
Ruminococcaceae_incertae_sedis	0.00569707	0.00117989	0.00294925	0.000457882	0.00452903	0.000807824	0.868829	0.932445	IgAN	0.0664924	0.301773	HC	0.0519546	0.338346	IgAN
Defluviitaleaceae_incertae_sedis	0.00176186	0.000595685	0.00141883	0.000475921	0.00125523	0.000303657	0.0143493	0.305862	IgAN	0.0776917	0.327415	MN	0.291068	0.663437	IgAN
Anaerostipes	0.0132693	0.00378249	0.00593217	0.00257886	0.0117925	0.00794453	0.925918	0.958986	IgAN	0.0954177	0.361407	HC	0.126744	0.406916	IgAN
Lachnospiraceae_incertae_sedis	0.0571639	0.00663686	0.0671785	0.0106854	0.0534041	0.00980339	0.493745	0.869295	IgAN	0.0980086	0.361407	MN	0.404325	0.720357	MN
Ruminococcus	0.0110808	0.00223196	0.0105231	0.00289667	0.0088817	0.00168052	0.873132	0.932445	IgAN	0.130051	0.430657	MN	0.123214	0.406916	IgAN
RF9_norank	0.000332659	0.000152793	0.000496025	0.000245037	0.0013027	0.000661306	0.184703	0.573306	HC	0.136044	0.430657	HC
Citrobacter	0.00107668	0.000499571	0.00787768	0.00433781	0.00241827	0.00180087	0.986492	0.986492	HC	0.138725	0.430657	MN	0.113652	0.406916	IgAN
Coprococcus	0.0038172	0.000935712	0.00483453	0.00124843	0.0079239	0.00194585	0.0819406	0.475255	HC	0.145986	0.430657	HC	0.70679	0.862284	MN
Dialister	0.0168702	0.00508823	0.00696687	0.00217331	0.0146638	0.00373434	0.698485	0.932445	IgAN	0.192823	0.507526	HC	0.357996	0.701616	IgAN
Parabacteroides	0.0208371	0.00561275	0.0147516	0.00274891	0.0100366	0.00202546	0.155506	0.530551	IgAN	0.197849	0.507526	MN	0.967848	1	IgAN
Haemophilus	0.000306636	9.8732e-05	0.00431118	0.00183605	0.00223577	0.000855488	0.0227841	0.305862	HC	0.217852	0.512717	MN	0.000155	0.00948036	MN
Mitsuokella	2.56818e-06	1.33951e-06	1.3725e-05	7.73553e-06	0.0111033	0.00785709	0.0655786	0.475255	HC	0.225943	0.512717	HC
Paraprevotella	0.0020102	0.000557346	0.0017336	0.000667389	0.0007012	0.000352879	0.074396	0.475255	IgAN	0.257408	0.257408	MN	0.49503	0.736507	IgAN
S24-7_norank	0.00141605	0.00088572	0.00111255	0.000543502	0.0015289	0.000616784	0.641185	0.932445	HC	0.25861	0.544928	HC	0.310347	0.663437	IgAN
Ruminococcaceae_uncultured	0.0523385	0.0143883	0.0360687	0.0124366	0.023148	0.00552619	0.366634	0.71923	IgAN	0.279485	0.560108	MN	0.067688	0.338346	IgAN
Faecalibacterium	0.117413	0.0122242	0.117126	0.0130059	0.141754	0.0161354	0.242645	0.626175	HC	0.284801	0.560108	HC	1	1	IgAN
Ruminococcaceae_unclassified	0.00179252	0.00058352	0.00130125	0.000287676	0.00163267	0.000416536	0.724441	0.932445	IgAN	0.303684	0.565543	HC	0.461424	0.736507	IgAN
Roseburia	0.035201	0.00811406	0.0368687	0.00552556	0.0428742	0.00576062	0.0489576	0.405649	HC	0.306735	0.565543	HC	0.620882	0.797058	MN
Desulfovibrio	0.0034328	0.001731	0.00100482	0.000523602	0.00135017	0.000637437	0.322683	0.693171	IgAN	0.353675	0.632328	HC	0.0583109	0.338346	IgAN
Megasphaera	0.0122742	0.00420118	0.0017417	0.00106792	0.00725927	0.0033674	0.221317	0.611257	IgAN	0.382491	0.649734	HC	0.0202369	0.252691	IgAN
Bacteroides	0.291648	0.0335428	0.312502	0.0302746	0.270107	0.0354768	0.730348	0.932445	IgAN	0.385435	0.649734	MN	0.529712	0.751452	MN
Akkermansia	0.00678311	0.00406542	0.00421568	0.00263555	0.0028997	0.00122831	0.138389	0.501661	IgAN	0.43296	0.690395	MN	0.375067	0.701616	IgAN
Megamonas	0.0191653	0.00623157	0.0575642	0.0224938	0.0513805	0.02052	0.862434	0.932445	HC	0.575843	0.832654	MN	0.0202369	0.252691	MN
Erysipelotrichaceae_incertae_sedis	0.00162918	0.00071981	0.00234872	0.000893667	0.0011804	0.000331115	0.964851	0.981778	IgAN	0.600834	0.832654	MN	0.379563	0.701616	MN
Fusobacterium	0.00254443	0.00219314	0.00408157	0.00216623	0.00294063	0.00148004	0.0244013	0.305862	HC	0.611783	0.832654	MN	0.0831998	0.338346	MN
Anaerotruncus	0.00131041	0.000534211	0.00155047	0.000744545	0.0015516	0.000664977	0.884215	0.932445	HC	0.615019	0.832654	HC	0.425129	0.720357	MN
Defluviitaleaceae_uncultured	0.00146105	0.000484598	0.00108727	0.000321953	0.0011712	0.000305224	0.372016	0.71923	IgAN	0.620963	0.832654	HC	0.367206	0.701616	IgAN
Prevotella	0.0730799	0.0210784	0.054037	0.0175034	0.137345	0.0378507	0.753395	0.932445	HC	0.651527	0.837115	HC	0.822749	0.914473	IgAN
Flavonifractor	0.00215986	0.000608475	0.001124	0.00033477	0.00166187	0.000620063	0.197692	0.573306	IgAN	0.656229	0.837115	HC	0.0754188	0.338346	IgAN
Blautia	0.0218411	0.00376185	0.0175956	0.00349865	0.0179292	0.00445556	0.641847	0.932445	IgAN	0.666854	0.837115	HC	0.251229	0.663437	IgAN
Dorea	0.00378695	0.000710238	0.00278558	0.000533742	0.00210857	0.000331452	0.254461	0.626175	IgAN	0.682207	0.838546	MN	0.527762	0.751452	IgAN
Coprobacter	0.000311545	0.000187012	0.000385025	0.000166399	0.00196477	0.00179994	0.849707	0.932445	HC	0.764067	0.892563	HC
Sutterella	0.00438775	0.00128375	0.00263397	0.000779628	0.0022281	0.000560688	0.564	0.932445	IgAN	0.774636	0.892563	MN	0.285386	0.663437	IgAN
Erysipelotrichaceae_uncultured	0.00412632	0.000842527	0.00424892	0.00140344	0.00366173	0.000867272	0.838409	0.932445	IgAN	0.803149	0.892563	MN	0.967831	1	MN
Phascolarctobacterium	0.0193576	0.00454726	0.0130749	0.00320409	0.0097973	0.00238559	0.585311	0.932445	IgAN	0.821413	0.892563	MN	0.494851	0.736507	IgAN
Alistipes	0.0185418	0.00410463	0.0149813	0.00309313	0.0168318	0.00480096	0.707985	0.932445	IgAN	0.835393	0.892563	HC	0.829704	0.914473	IgAN
Barnesiella	0.00303707	0.00123553	0.00385655	0.00124003	0.00271313	0.00104162	0.814618	0.932445	IgAN	0.836875	0.892563	MN	1	1	MN
Christensenellaceae_uncultured	0.00497777	0.00183887	0.00783	0.00365194	0.003633	0.00193325	0.807707	0.932445	IgAN	0.837641	0.892563	MN	0.60905	0.797058	MN
Lachnospiraceae_uncultured	0.00433473	0.000949501	0.00523715	0.00102987	0.00437837	0.000749757	0.300155	0.693171	HC	0.855001	0.892563	MN	0.627193	0.797058	MN
Catenibacterium	0.000884705	0.000600253	0.000171725	0.00013586	0.00165397	0.00138518	0.79348	0.932445	HC	0.862307	0.892563	HC	0.898631	0.961693	IgAN
Bifidobacterium	0.0138677	0.00357642	0.0126397	0.00427239	0.0055727	0.00130566	0.188288	0.573306	IgAN	0.882048	0.897256	MN	0.294683	0.663437	IgAN
Alloprevotella	0.000725068	0.000384173	4.275e-06	3.17986e-06	0.000535933	0.000507577	0.123839	0.492256	IgAN	0.968198	0.968198	HC	0.0824343	0.338346	IgAN
Lactococcus	0.000405159	0.000392348	0.000442	0.00028	4.23333e-06	2.55769e-06	0.101998	0.492256	IgAN				0.746003	0.892279	MN
Collinsella	0.000933432	0.000440033	0.000372	0.000126	0.000231267	8.30685e-05	0.122287	0.492256	IgAN				0.309279	0.663437	IgAN
Bilophila	0.00231095	0.000603039	0.000883125	0.000209199	0.0008588	0.000217544	0.127308	0.492256	IgAN				0.0437608	0.338346	IgAN
Prevotellaceae_uncultured	0.00111323	0.000916326	8.62e-05	8.41e-05	7.98e-05	7.75888e-05	0.494599	0.869295	IgAN				0.795968	0.914473	IgAN
Allisonella	0.00077525	0.000315369	0.000321	0.000113	0.0003414	0.000109147	0.8122	0.932445	IgAN				0.656917	0.817795	IgAN
