# Supplementary material for: A Comparative Study of the Gut Microbiota Associated With Immunoglobulin a Nephropathy and Membranous Nephropathy
Source: Front Cell Infect Microbiol. 2020 Oct 20;10:557368. doi: 10.3389/fcimb.2020.557368 (PMC7606180; doi:10.3389/fcimb.2020.557368)
Supplement: Supplementary file 6 [file Table_6.XLSX]

## Sheet: Sheet1
Supplemental Table 6 Spearman correlations between the IgAN-associated genera and clinical indices that included
Clinical indices	Genus	P	rho
ALB	Citrobacter	0.0082073	-0.393613
	Fusobacterium	0.0107795	-0.380753
	Enterobacteriaceae_unclassified	0.0141779	-0.367309
	Klebsiella	0.0226302	-0.34304
	Prevotella	0.0233713	0.3413
	Flavonifractor	0.032434	-0.323067
S-Cre	Veillonella	0.00865471	-0.391147
	Defluviitaleaceae_uncultured	0.0268944	0.333611
	Ruminococcaceae_uncultured	0.0287211	0.32995
	Anaerostipes	0.0292307	-0.328963
	Bifidobacterium	0.0399989	-0.310848
Proteinuria	Defluviitaleaceae_uncultured	0.00155262	0.462986
	Anaerotruncus	0.0442959	0.304731
M	Peptostreptococcaceae_incertae_sedis	0.0262112	-0.335033
	Subdoligranulum	0.0359482	-0.317128
	Fusobacterium	0.0372067	0.315118
S	S24-7_norank	0.0452174	0.303482
E	Lachnospiraceae_unclassified	0.00203184	0.452706
	Collinsella	0.0217531	-0.345161
	Faecalibacterium	0.0251093	0.337394
	Roseburia	0.0292882	0.328853
T	Desulfovibrio	0.0198165	0.350113
	Anaerotruncus	0.0301741	0.327173
	Alloprevotella	0.032216	0.323453
	Enterobacteriaceae_unclassified	0.0342603	0.319918
	Ruminococcaceae_uncultured	0.0449128	0.14545
C	Paraprevotella	0.00181134	0.457135
	Ruminococcaceae_unclassified	0.00539102	0.412521
	Bilophila	0.0114811	0.377707
	Megamonas	0.0264299	0.334575
Abbreviations: ALB, albumin; S-Cre, serum creatinine; M, Mesangial hypercellularity; S, Segmental glomerulosclerosis; E, Endocapillary hypercellularity; T, Tubular atrophy/interstitial fibrosis ;C Crescents
