# Supplementary material for: A Comparative Study of the Gut Microbiota Associated With Immunoglobulin a Nephropathy and Membranous Nephropathy
Source: Front Cell Infect Microbiol. 2020 Oct 20;10:557368. doi: 10.3389/fcimb.2020.557368 (PMC7606180; doi:10.3389/fcimb.2020.557368)
Supplement: Supplementary file 7 [file Table_7.XLSX]

## Sheet: Sheet1
Supplemental Table 7 Spearman correlations between the MN-associated genera and clinical indices that included
Clinical indices	Genus	P	rho
ALB	Ruminococcaceae_incertae_sedis	0.0375245	0.330065
Cre	Lachnospira	0.0117403	-0.394621
	Coprococcus	0.0232281	-0.358222
Proteinuria	Escherichia-Shigella	0.00841357	-0.411069
stage	Parabacteroides	0.0123988	0.391849
	Fusobacterium	0.0173652	0.37422
	Lactobacillus	0.0174601	-0.373927
	Lachnospira	0.0315437	0.340532
	Bacteroides	0.0493558	0.312844
	Klebsiella	0.0493573	0.312842
IgG4 staining	Akkermansia	0.0352659	-0.333845
	Megamonas	0.0383171	0.328783
